# Supplementary material for: Quantitative resistance can lead to evolutionary changes in traits not targeted by the resistance QTLs
Source: Evol Appl. 2014 Jan 2;7(3):370–80. doi: 10.1111/eva.12130 (PMC3962297; doi:10.1111/eva.12130)
Supplement: Supplementary file 1 — Data S1. Raw experimental data. Table S1. Overview of isolates and cultivars used for the regression analysis. Table S2. Regression analysis on the total spore weight produced per lesion (Sp in mg) as a function of the sporulating lesion area (A, in cm2) with a cultivar (Cv) grouping factor. Table S3. Spearman ranking correlation coefficients for isolates 2, 7, 8, 9, 11 and 12 as listed in Fig. 2. Table S4. Spearman ranking correlation coefficients for isolates 1, 3, 4, 5, 6 and 10 as listed in Fig. 2. Table S5. Spearman ranking correlation coefficients for isolates 2, 7, 8, 9, 11 and 12 as listed in Fig. S1. Table S6. Spearman ranking correlation coefficients for isolates 1, 3, 4, 5, 6 and 10 as listed in Fig. S1. Figure S1. Spore production and lesion size relationship for (a) the raw data and (b) the ranking of the transposed medians across the estimated cultivar regression lines with the cultivar Morocco as the reference cultivar. [file eva0007-0370-sd1.txt]

patho: 	Pathotype identification code
iso:	Isolate identification code
Cv:	Wheat cultivar code
de:	Average lesion density (lesions per cm2) in the inoculation area
Nbles:	Number of lesions in inoculation area
Ssp:	Sporulating area (cm2) measured through image analysis
R:	Total weight of spores collected from the inoculated area (mg)


-----------------------------------------------------------------------------------------------
patho	iso	Cv	de	Nbles	Ssp1	Ssp2	Ssp3	R1	R2	R3	R4
-----------------------------------------------------------------------------------------------											
14103	Sep-78	Alt	15	235	0.43	NA	NA	NA	NA	NA	NA
14103	Sep-78	Mor	10	205	0.55	1.21	1.28	3.96	12.83	5.01	63.5
14103	Sep-78	Mor	34	600	0.83	NA	NA	NA	NA	NA	NA
14103	Sep-78	Soi	56	950	1.86	NA	NA	NA	NA	NA	NA
14103	Sep-78	The	33	700	1.84	NA	NA	NA	NA	NA	NA
14103	Sep-78	Mor	27	460	0.93	1.78	1.61	8.33	19.46	6.02	84.45
14103	Sep-78	The	37	815	2.93	4.2	3.92	23.53	42.67	13.14	112.8
14103	Sep-78	Mor	32	600	1.9	3.24	3.25	15.7	38.07	11.99	77.4
14103	Sep-78	The	38	770	2.68	3.36	3.65	18.45	37.55	10.58	112.45
14103	Sep-78	Mor	3	65	0.13	NA	NA	NA	NA	NA	NA
14103	Sep-78	Mor	6	110	0.25	NA	NA	NA	NA	NA	NA
14103	Sep-78	Alt	15	230	0.38	NA	NA	NA	NA	NA	NA
14103	Sep-78	Mor	38	718	1.48	2.85	2.8	13.15	32.82	10.75	106.75
14103	Sep-78	Soi	89	1550	2.64	NA	NA	NA	NA	NA	NA
14103	Sep-78	Soi	40	640	1.55	NA	NA	NA	NA	NA	NA
14103	Sep-78	Mor	24	469	0.87	1.37	1.34	8.21	14.64	3.28	7.98
14103	Sep-78	Soi	20	275	0.68	NA	NA	NA	NA	NA	NA
14103	Sep-78	Alt	14	220	0.36	NA	NA	NA	NA	NA	NA
14103	Sep-78	Soi	54	913	3.08	3.7	3.18	24.97	35.51	11.53	95.8
14103	Sep-78	Alt	15	210	0.22	NA	NA	NA	NA	NA	NA
14103	Sep-78	The	46	855	3.37	4.1	4.18	21.6	41	9.67	77.7
14103	Sep-78	Soi	59	910	2.3	3.44	3.66	25.71	40.21	7.97	91.5
14103	Sep-78	The	41	880	1.73	NA	NA	NA	NA	NA	NA
14103	Sep-78	The	36	750	2.71	4.18	4.52	26.25	51.04	13.47	123.4
14103	Sep-78	The	32	688	1.93	3.05	3.65	15.63	36.79	10.05	69.43
14103	Sep-78	Soi	22	385	0.86	1.66	1.62	9.5	16.28	4.55	58.63
14103	Sep-78	Alt	5	80	0.12	NA	NA	NA	NA	NA	NA
14103	Sep-78	Soi	64	1126	2.3	3.13	2.87	26.64	34.15	9.03	92.8
14103	Sep-78	Soi	28	465	1.2	NA	NA	NA	NA	NA	NA
14103	Sep-78	The	26	500	1.35	NA	NA	NA	NA	NA	NA
14103	Sep-78	Alt	9	150	0.25	NA	NA	NA	NA	NA	NA
14103	Sep-78	Alt	14	205	0.37	NA	NA	NA	NA	NA	NA
14103	Sep-78	Alt	16	265	0.59	NA	NA	NA	NA	NA	NA
14103	Sep-78	Soi	54	945	2.64	3.03	2.64	20.81	29.77	10.4	82.6
73100	1-257	Soi	6	98	0.46	0.9	1.08	3.84	10.77	2.99	53
73100	1-257	Scp	8	165	0.47	0.99	1.05	2.6	9.3	3.83	53.79
73100	1-257	Soi	6	94	0.29	NA	NA	NA	NA	NA	NA
73100	1-257	Mor	10	151	0.44	NA	NA	NA	NA	NA	NA
73100	1-257	Mor	7	153	0.44	0.69	0.85	3.68	8.43	2.59	57.7
73100	1-257	Mor	11	220	0.82	1.24	1.45	7.35	16.51	5.9	82.2
73100	1-257	Scp	7	123	0.31	NA	NA	NA	NA	NA	NA
73100	1-257	Mor	7	153	0.5	0.57	0.77	5.08	8.76	2.75	65.25
73100	1-257	Soi	5	89	0.29	NA	NA	NA	NA	NA	NA
73100	1-257	Mor	3	36	0.14	NA	NA	NA	NA	NA	NA
73100	1-257	Soi	20	354	1.36	1.99	2.21	12.53	21.66	6.7	91.58
73100	1-257	Soi	6	104	0.45	0.7	0.7	3.96	8.85	2.9	49.8
73100	1-257	Scp	7	177	0.54	1	1.05	3.93	8.95	4.05	66.1
73100	1-257	Scp	7	141	0.43	1.03	0.98	3.18	10.84	3.28	38.2
73100	1-257	Scp	8	193	0.86	1.71	1.66	5.48	17.39	6.57	70.2
73100	1-257	Scp	10	180	0.32	NA	NA	NA	NA	NA	NA
73100	1-257	Mor	11	203	0.65	0.99	1.05	4.46	11.14	4.47	60.06
73100	1-257	Scp	7	133	0.27	NA	NA	NA	NA	NA	NA
73100	1-257	Mor	6	102	0.35	NA	NA	NA	NA	NA	NA
73100	1-257	Soi	5	97	0.34	0.73	0.71	3.02	6.54	2.07	38.64
73100	1-257	Mor	9	187	0.6	0.89	0.96	5.79	11.97	3.87	84.76
73100	1-257	Soi	14	329	1.22	2	2.14	11.14	19.7	6.09	95.3
73100	1-257	Fes	4	51	0.14	0.3	0.27	1.41	3.36	1.27	22.8
73100	1-257	Soi	5	72	0.26	NA	NA	NA	NA	NA	NA
73100	1-257	Fes	8	104	0.31	0.49	0.57	2.43	6.31	2.15	25.7
73100	1-257	Soi	6	88	0.28	NA	NA	NA	NA	NA	NA
73100	1-257	Soi	14	222	0.76	NA	NA	NA	NA	NA	NA
73100	1-257	Fes	7	130	0.3	0.35	0.28	2.24	3.23	0.64	NA
73100	1-257	Fes	13	217	0.68	0.99	1.27	4.97	12.19	4.09	53.8
73100	1-257	Fes	4	63	0.18	NA	NA	NA	NA	NA	NA
73100	1-257	Scp	9	204	0.62	1.59	1.64	5.16	18.02	6.23	72.3
73100	1-257	Fes	4	102	0.4	0.63	0.75	3.65	6.55	2.47	33.3
73100	1-257	Fes	NA	NA	NA	NA	NA	NA	NA	NA	NA
73100	1-257	Fes	3	41	0.15	NA	NA	NA	NA	NA	NA
14103	Cd0d3	Mor	23	433	0.85	1.9	1.99	8.98	24.69	5.93	93.5
14103	Cd0d3	Mor	23	345	0.81	1.44	1.81	6.69	19.26	6.18	73.7
14103	Cd0d3	Soi	36	690	1.94	2.85	3.08	19.9	35.84	8.53	101.1
14103	Cd0d3	Mor	11	190	0.46	0.95	1.07	4.33	10.28	3.44	70.65
14103	Cd0d3	Mor	51	1040	2.13	NA	NA	NA	NA	NA	NA
14103	Cd0d3	Mor	17	330	0.67	1.26	1.39	6.97	14.48	4.88	75.9
14103	Cd0d3	Mor	1	27	0.02	NA	NA	NA	NA	NA	NA
14103	Cd0d3	Alt	9	160	0.37	NA	NA	NA	NA	NA	NA
14103	Cd0d3	Mor	9	208	0.26	NA	NA	NA	NA	NA	NA
14103	Cd0d3	Alt	16	280	0.65	NA	NA	NA	NA	NA	NA
14103	Cd0d3	Alt	20	320	0.82	NA	NA	NA	NA	NA	NA
14103	Cd0d3	Soi	52	870	2.47	3.5	3.84	26.98	41.62	11.48	103.6
14103	Cd0d3	Alt	21	330	0.45	NA	NA	NA	NA	NA	NA
14103	Cd0d3	Soi	25	420	1.26	2.14	2.4	13.43	23.66	7.7	92.1
14103	Cd0d3	Soi	24	410	1.05	NA	NA	NA	NA	NA	NA
14103	Cd0d3	Mor	21	500	1	2	NA	9.98	19.85	NA	NA
14103	Cd0d3	Alt	6	100	0.25	NA	NA	NA	NA	NA	NA
14103	Cd0d3	Alt	12	195	0.53	NA	NA	NA	NA	NA	NA
14103	Cd0d3	Alt	16	265	0.64	NA	NA	NA	NA	NA	NA
14103	Cd0d3	Soi	21	410	1.02	NA	NA	NA	NA	NA	NA
14103	Cd0d3	Alt	16	290	0.67	NA	NA	NA	NA	NA	NA
14103	Cd0d3	Soi	21	410	1.04	NA	NA	NA	NA	NA	NA
14103	Cd0d3	The	47	900	1.74	NA	NA	NA	NA	NA	NA
14103	Cd0d3	The	56	1221	3.22	4.51	5.38	31.61	48.97	9.59	84.6
14103	Cd0d3	The	35	800	2.44	4.05	4.03	27.85	44.56	14.52	88.8
14103	Cd0d3	Soi	24	380	1	NA	NA	NA	NA	NA	NA
14103	Cd0d3	The	39	890	2.1	3.19	3.4	22.08	31.37	7.79	81.62
14103	Cd0d3	The	45	1057	2.77	4.57	4.65	30.1	43.13	11.74	101.69
14103	Cd0d3	The	30	630	1.23	NA	NA	NA	NA	NA	NA
14103	Cd0d3	Soi	29	780	3.44	3.86	3.49	27.67	38.92	14.11	149.1
14103	Cd0d3	Soi	26	420	1.11	NA	NA	NA	NA	NA	NA
14103	Cd0d3	The	65	1400	3.69	NA	NA	NA	NA	NA	NA
14103	Cd0d3	Soi	30	490	1.53	2.56	2.48	17.33	26.25	6.59	79.5
14103	Cd0d3	The	68	1574	4.6	5.08	4.98	35.42	48.02	12.08	101.8
73100	1-096	Soi	8	135	0.46	0.84	0.87	4.64	8.98	3.68	55.4
73100	1-096	Mor	1	20	0.07	NA	NA	NA	NA	NA	NA
73100	1-096	Soi	3	43	0.16	NA	NA	NA	NA	NA	NA
73100	1-096	Mor	7	132	0.48	0.72	0.9	4.33	9.44	2.98	64.8
73100	1-096	Soi	6	114	0.52	0.78	0.89	4.34	8.69	2.84	46.16
73100	1-096	Mor	14	262	0.83	1.26	1.38	7.43	13.2	5.33	69.26
73100	1-096	Scp	5	141	0.46	0.9	0.99	3.64	9.35	3.64	50.2
73100	1-096	Mor	27	574	1.72	2.36	2.36	17.15	27.5	7.74	111.9
73100	1-096	Fes	5	69	0.2	NA	NA	NA	NA	NA	NA
73100	1-096	Mor	9	201	0.46	NA	NA	NA	NA	NA	NA
73100	1-096	Mor	10	157	0.51	NA	NA	NA	NA	NA	NA
73100	1-096	Fes	10	198	0.57	0.98	0.99	4.13	9.35	3.28	39.33
73100	1-096	Mor	10	190	0.73	1.12	1.29	4.83	13.66	3.87	85.8
73100	1-096	Mor	12	251	0.79	1.22	1.38	4.96	13.1	2.67	89.46
73100	1-096	Fes	10	236	0.72	1.4	1.67	7.01	15.24	5.46	67.4
73100	1-096	Soi	12	261	0.99	1.39	1.58	9.54	15.34	4.86	82.17
73100	1-096	Fes	7	100	0.35	NA	NA	NA	NA	NA	NA
73100	1-096	Scp	9	156	0.47	0.85	0.93	4.55	10.04	2.25	50.1
73100	1-096	Scp	13	223	0.78	NA	NA	NA	NA	NA	NA
73100	1-096	Fes	8	116	0.34	0.43	0.44	3.01	5.24	0.75	20.4
73100	1-096	Fes	8	134	0.41	0.8	0.83	3.56	7.07	2.14	52.62
73100	1-096	Fes	7	108	0.31	0.6	0.61	2.2	4.82	1.4	32.18
73100	1-096	Soi	4	60	0.16	NA	NA	NA	NA	NA	NA
73100	1-096	Scp	9	228	0.55	NA	NA	NA	NA	NA	NA
73100	1-096	Soi	17	336	1.38	1.87	1.81	12.19	21.69	7.65	98.7
73100	1-096	Fes	5	72	0.22	NA	NA	NA	NA	NA	NA
73100	1-096	Soi	8	152	0.62	0.95	1.2	4.93	13.99	4.15	80.4
73100	1-096	Soi	7	91	0.37	NA	NA	NA	NA	NA	NA
73100	1-096	Soi	11	160	0.48	NA	NA	NA	NA	NA	NA
73100	1-096	Scp	8	217	0.69	NA	NA	NA	NA	NA	NA
73100	1-096	Soi	6	96	0.4	NA	NA	NA	NA	NA	NA
73100	1-096	Scp	11	260	0.74	1.3	1.36	4.44	13.67	4.93	75.35
73100	1-096	Scp	10	221	0.79	1.4	1.34	6.58	14.14	4.5	34.1
73100	1-096	Scp	13	301	0.86	1.67	1.43	7.85	15.06	5.02	60.5
73100	0-032	Scp	52	1045	2.44	3.63	3.01	22.76	36.62	10.47	70.2
73100	0-032	Soi	41	626	2.23	NA	NA	NA	NA	NA	NA
73100	0-032	Soi	57	946	2.62	NA	NA	NA	NA	NA	NA
73100	0-032	Scp	36	707	1.82	2.77	2.51	15.75	26.53	7.39	79.7
73100	0-032	Scp	19	394	1.01	NA	NA	NA	NA	NA	NA
73100	0-032	Scp	26	484	1.28	2.01	1.84	10.33	20.88	6.93	61.63
73100	0-032	Soi	34	482	1.32	NA	NA	NA	NA	NA	NA
73100	0-032	Scp	27	500	0.75	NA	NA	NA	NA	NA	NA
73100	0-032	Soi	59	1002	2.7	3.4	2.83	26.1	36.67	12.95	119.6
73100	0-032	Fes	8	87	0.21	NA	NA	NA	NA	NA	NA
73100	0-032	Fes	24	392	1.11	1.74	2.07	7.46	19.65	8.49	87.8
73100	0-032	Fes	25	360	1.11	1.41	1.29	6.91	14.33	4.9	22.9
73100	0-032	Scp	50	970	2.79	3.84	3.81	17.63	37.66	10.06	78.5
73100	0-032	Mor	48	835	1.57	2.52	2.16	14.62	27.62	6.71	74.94
73100	0-032	Mor	22	401	1.16	NA	NA	NA	NA	NA	NA
73100	0-032	Fes	38	680	1.91	2.32	2.13	15.54	25.15	7.56	81.2
73100	0-032	Fes	9	132	0.2	NA	NA	NA	NA	NA	NA
73100	0-032	Mor	14	296	0.78	NA	NA	NA	NA	NA	NA
73100	0-032	Soi	49	652	2.51	3.14	2.95	22.25	33.37	10.15	80.2
73100	0-032	Mor	32	555	1.26	1.67	1.21	13.6	21.82	5.57	82.2
73100	0-032	Soi	39	587	1.96	2.6	2.49	17.74	28.94	10.31	96.3
73100	0-032	Fes	17	264	0.55	0.96	0.94	3.39	9.98	3.08	36.21
73100	0-032	Scp	23	427	1.82	3.03	2.98	12.69	32.8	10.21	55.1
73100	0-032	Scp	20	397	0.95	NA	NA	NA	NA	NA	NA
73100	0-032	Fes	32	538	1.71	2.32	2.86	12.58	27.84	8.35	90.9
73100	0-032	Fes	13	199	0.47	NA	NA	NA	NA	NA	NA
73100	0-032	Soi	42	744	2.33	2.6	2.4	21.98	31.21	8.13	98.24
73100	0-032	Mor	44	800	2.2	NA	NA	NA	NA	NA	NA
73100	0-032	Soi	81	1297	3.61	NA	NA	NA	NA	NA	NA
73100	0-032	Soi	32	424	1.19	NA	NA	NA	NA	NA	NA
73100	0-032	Mor	24	421	1.34	1.82	2.06	11.11	27.51	7.13	105.37
73100	0-032	Mor	39	761	1.61	2.03	1.68	12.05	24.76	8.37	117.95
73100	0-032	Mor	32	600	1.64	2.14	2.17	13.56	27.67	8.29	119.65
73100	0-032	Soi	77	1484	3.6	4.3	3.24	37.66	44.71	12.3	135.2
14103	Sep-51	Alt	5	82	0.22	NA	NA	NA	NA	NA	NA
14103	Sep-51	Alt	4	64	0.19	NA	NA	NA	NA	NA	NA
14103	Sep-51	Alt	11	180	0.37	NA	NA	NA	NA	NA	NA
14103	Sep-51	Mor	19	350	1.08	1.82	1.84	11.01	21.59	5.93	84.4
14103	Sep-51	Alt	13	205	0.49	NA	NA	NA	NA	NA	NA
14103	Sep-51	Mor	7	125	0.38	NA	NA	NA	NA	NA	NA
14103	Sep-51	Alt	7	125	0.28	NA	NA	NA	NA	NA	NA
14103	Sep-51	Mor	3	65	0.15	NA	NA	NA	NA	NA	NA
14103	Sep-51	Alt	10	170	0.48	NA	NA	NA	NA	NA	NA
14103	Sep-51	Mor	22	397	1.03	1.68	1.89	10.19	19.99	7.08	82.7
14103	Sep-51	The	26	600	1.31	NA	NA	NA	NA	NA	NA
14103	Sep-51	Mor	35	680	1.21	NA	NA	NA	NA	NA	NA
14103	Sep-51	Soi	19	330	0.95	NA	NA	NA	NA	NA	NA
14103	Sep-51	Mor	14	310	0.98	1.78	2.03	9.03	22.54	5.4	63.1
14103	Sep-51	Soi	87	1480	3.23	NA	NA	NA	NA	NA	NA
14103	Sep-51	Mor	14	256	0.77	1.77	1.64	7.95	17.57	5.57	79.03
14103	Sep-51	The	39	1010	3.34	5.43	5.27	29.98	56.07	15.43	90.02
14103	Sep-51	Mor	16	280	0.72	1.42	1.56	6.8	18.01	4.89	91.49
14103	Sep-51	Alt	10	170	0.4	NA	NA	NA	NA	NA	NA
14103	Sep-51	The	30	600	1.72	2.92	3.23	13.83	29.92	7.84	76.25
14103	Sep-51	Alt	14	240	0.55	NA	NA	NA	NA	NA	NA
14103	Sep-51	Soi	54	820	2.01	NA	NA	NA	NA	NA	NA
14103	Sep-51	The	30	720	1.79	NA	NA	NA	NA	NA	NA
14103	Sep-51	Soi	14	190	0.61	NA	NA	NA	NA	NA	NA
14103	Sep-51	The	51	977	2.36	3.33	2.86	23.25	26.39	6.66	12.2
14103	Sep-51	Soi	26	500	2.08	3.19	3.37	24.12	36.13	10.4	115.68
14103	Sep-51	The	31	708	2.44	3.71	3.88	20.8	42.6	9.46	82.7
14103	Sep-51	Soi	32	555	1.54	2.39	2.52	18.32	29.63	7.75	104.8
14103	Sep-51	The	7	110	0.39	NA	NA	NA	NA	NA	NA
14103	Sep-51	Soi	22	419	1.2	2.1	1.97	13.1	19.85	5.77	76.67
14103	Sep-51	The	40	700	2.38	3.38	3.4	23.11	37.54	9.77	83.22
14103	Sep-51	Soi	31	570	1.85	NA	NA	NA	NA	NA	NA
14103	Sep-51	Soi	29	533	1.7	2.28	1.96	13.97	21.63	7.65	81
14103	Sep-51	Soi	67	1220	2.44	3.77	3.11	31.75	37.21	10.36	104
14103	Ob6	The	26	591	1.56	2.73	2.66	17.83	27.93	9.22	77.3
14103	Ob6	The	28	590	2.1	3.41	3.44	22.71	35.08	10.5	114.7
14103	Ob6	Soi	16	290	1	NA	NA	NA	NA	NA	NA
14103	Ob6	Soi	29	530	1.94	2.46	2.46	18.29	28.28	8.41	97.48
14103	Ob6	Soi	18	320	1.03	NA	NA	NA	NA	NA	NA
14103	Ob6	Soi	39	650	1.96	2.82	3.22	22.42	30.77	9.57	101.9
14103	Ob6	The	40	880	2.54	NA	NA	NA	NA	NA	NA
14103	Ob6	Soi	13	240	0.8	NA	NA	NA	NA	NA	NA
14103	Ob6	Alt	9	140	0.39	NA	NA	NA	NA	NA	NA
14103	Ob6	Soi	36	690	1.85	2.47	2.67	22.27	31.83	9.03	121.3
14103	Ob6	The	15	360	1.35	NA	NA	NA	NA	NA	NA
14103	Ob6	The	32	521	1.88	3.02	2.91	19.89	32.44	8.35	68.92
14103	Ob6	The	29	700	2.38	NA	NA	NA	NA	NA	NA
14103	Ob6	Soi	28	470	1.65	NA	NA	NA	NA	NA	NA
14103	Ob6	The	41	980	4.16	5.28	6.19	40.47	58.84	13.83	105.4
14103	Ob6	Soi	14	240	0.82	NA	NA	NA	NA	NA	NA
14103	Ob6	The	70	1406	4.26	5.26	5.44	41.14	46.57	7.62	72.58
14103	Ob6	Soi	21	380	1.07	1.55	1.76	13	18.22	6.4	77.8
14103	Ob6	Mor	18	354	0.88	1.37	1.24	9.9	13.1	3.5	72.15
14103	Ob6	Alt	7	118	0.32	NA	NA	NA	NA	NA	NA
14103	Ob6	Mor	12	220	0.57	NA	NA	NA	NA	NA	NA
14103	Ob6	Alt	7	110	0.27	NA	NA	NA	NA	NA	NA
14103	Ob6	Mor	20	415	1.19	1.98	1.93	11.65	21.21	6.39	72.6
14103	Ob6	Alt	8	140	0.39	NA	NA	NA	NA	NA	NA
14103	Ob6	Mor	1	14	0.03	NA	NA	NA	NA	NA	NA
14103	Ob6	Alt	5	90	0.23	NA	NA	NA	NA	NA	NA
14103	Ob6	Mor	31	590	1.49	2.23	2.64	16.89	30.67	6.96	103.25
14103	Ob6	Soi	34	660	1.94	3.52	2.71	23.74	33.11	8.58	110.14
14103	Ob6	Mor	9	180	0.55	NA	NA	NA	NA	NA	NA
14103	Ob6	Alt	8	155	0.36	NA	NA	NA	NA	NA	NA
14103	Ob6	Mor	14	291	0.73	1.27	1.65	9.74	21.57	5.23	91.4
14103	Ob6	Alt	6	100	0.2	NA	NA	NA	NA	NA	NA
14103	Ob6	Mor	31	600	1.57	2.49	2.7	16.67	30.75	8.63	95.7
14103	Ob6	Alt	5	80	0.18	NA	NA	NA	NA	NA	NA
73100	1-073	Fes	20	316	0.9	1.55	1.35	6.88	14.12	4.42	39.47
73100	1-073	Mor	11	223	0.67	NA	NA	NA	NA	NA	NA
73100	1-073	Soi	26	523	1.96	3.14	3.02	18.28	31	11.68	125.3
73100	1-073	Mor	25	564	1.55	2.38	2.65	14.98	29.95	10.25	126.4
73100	1-073	Mor	11	207	0.54	1.08	1.38	4.42	12.7	4.21	72.2
73100	1-073	Fes	6	118	0.27	NA	NA	NA	NA	NA	NA
73100	1-073	Mor	15	356	1.19	1.79	1.99	11.93	24.53	6.45	115.15
73100	1-073	Soi	37	738	2.43	3.31	2.92	23.27	35.58	10.83	108.2
73100	1-073	Mor	0	4	0.01	NA	NA	NA	NA	NA	NA
73100	1-073	Mor	68	1,140	0.35	NA	NA	NA	NA	NA	NA
73100	1-073	Scp	17	336	1.18	2.4	2.59	7.89	23.68	8.48	76.3
73100	1-073	Mor	16	308	0.86	1.66	1.37	7.27	15.12	5.04	91.27
73100	1-073	Scp	5	91	0.27	0.51	0.64	1.79	5.08	1.13	38
73100	1-073	Mor	14	248	0.68	1.46	1.35	6.36	14.41	4.58	75.5
73100	1-073	Soi	11	157	0.55	NA	NA	NA	NA	NA	NA
73100	1-073	Scp	5	140	0.33	NA	NA	NA	NA	NA	NA
73100	1-073	Soi	17	344	1.13	NA	NA	NA	NA	NA	NA
73100	1-073	Scp	8	145	0.43	0.79	0.92	3.29	8.71	2.07	4.49
73100	1-073	Scp	27	476	1.2	NA	NA	NA	NA	NA	NA
73100	1-073	Scp	12	230	0.34	NA	NA	NA	NA	NA	NA
73100	1-073	Scp	9	176	0.28	1.47	NA	2.02	NA	NA	NA
73100	1-073	Scp	14	176	0.46	0.57	0.63	3.86	4.67	0.94	7.4
73100	1-073	Soi	20	388	1.3	1.62	1.85	12.62	20.06	5.55	77.1
73100	1-073	Fes	8	90	0.23	0.27	0.4	1.37	3.67	0.85	15.96
73100	1-073	Soi	33	627	1.47	NA	NA	NA	NA	NA	NA
73100	1-073	Fes	8	143	0.25	NA	NA	NA	NA	NA	NA
73100	1-073	Soi	14	271	0.89	NA	NA	NA	NA	NA	NA
73100	1-073	Soi	25	444	1.54	2.74	2.31	15.37	25.88	8.56	90.52
73100	1-073	Fes	4	83	0.25	0.41	0.46	1.51	4.09	1.8	11.7
73100	1-073	Fes	1	16	0.03	NA	NA	NA	NA	NA	NA
73100	1-073	Fes	13	164	0.48	0.77	1	3.08	9.31	2.95	35.8
73100	1-073	Fes	8	129	0.43	0.67	0.94	3.28	8.1	1.77	37.8
73100	1-073	Soi	33	668	2.21	3.01	2.82	22.33	28.57	8.85	103.89
73100	1-073	Soi	16	282	0.9	NA	NA	NA	NA	NA	NA
14103	07-Sep	Alt	23	360	0.41	NA	NA	NA	NA	NA	NA
14103	07-Sep	Alt	15	250	0.51	NA	NA	NA	NA	NA	NA
14103	07-Sep	Alt	15	250	0.39	NA	NA	NA	NA	NA	NA
14103	07-Sep	Alt	31	530	1.08	NA	NA	NA	NA	NA	NA
14103	07-Sep	Soi	30	470	1.28	NA	NA	NA	NA	NA	NA
14103	07-Sep	Soi	38	680	1.58	2.41	2.67	18.48	27.9	8.01	90.54
14103	07-Sep	Soi	108	1750	2.99	NA	NA	NA	NA	NA	NA
14103	07-Sep	Alt	29	385	0.81	NA	NA	NA	NA	NA	NA
14103	07-Sep	Soi	57	1040	2.54	3.39	2.99	32.44	37	9.19	95.92
14103	07-Sep	Mor	60	1150	2.62	2.95	2.91	19.7	26.57	3.88	15.4
14103	07-Sep	Soi	26	370	1.01	NA	NA	NA	NA	NA	NA
14103	07-Sep	Mor	21	433	0.59	1.14	1.25	5.74	11.71	2.92	51.38
14103	07-Sep	Soi	73	1430	2.97	3.73	4.06	37	46.34	12.73	114.8
14103	07-Sep	The	77	1230	1.99	NA	NA	NA	NA	NA	NA
14103	07-Sep	Soi	37	675	1.84	2.96	2.73	20.22	31.45	8.45	70.45
14103	07-Sep	Soi	45	750	1.8	2.56	2.33	21.04	28.48	7.33	76.84
14103	07-Sep	Mor	44	850	1.48	NA	NA	NA	NA	NA	NA
14103	07-Sep	Mor	29	470	0.88	1.55	1.83	8.09	19.03	5.48	83.94
14103	07-Sep	Soi	24	390	1.07	NA	NA	NA	NA	NA	NA
14103	07-Sep	Mor	70	1250	1.6	NA	NA	NA	NA	NA	NA
14103	07-Sep	Soi	77	1600	3.07	NA	NA	NA	NA	NA	NA
14103	07-Sep	Mor	65	1250	2.51	4.04	3.29	20	38.94	9.73	79.1
14103	07-Sep	Alt	41	670	1.18	NA	NA	NA	NA	NA	NA
14103	07-Sep	Mor	11	208	0.58	1.06	0.98	4.74	11.67	3.56	56.31
14103	07-Sep	Alt	7	140	0.31	NA	NA	NA	NA	NA	NA
14103	07-Sep	Alt	16	280	0.45	NA	NA	NA	NA	NA	NA
14103	07-Sep	Mor	NA	NA	NA	NA	NA	NA	NA	NA	NA
14103	07-Sep	The	41	850	2.07	NA	NA	NA	NA	NA	NA
14103	07-Sep	The	133	2500	3.55	NA	NA	NA	NA	NA	NA
14103	07-Sep	The	47	980	3.88	4.86	5.34	35.72	54.01	11.58	59.2
14103	07-Sep	The	98	2200	3.96	5.28	4.88	41.14	40.49	9.48	39.3
14103	07-Sep	The	68	1400	3.88	5.5	5.3	45.36	48.98	12.89	62.1
14103	07-Sep	The	79	1550	2.93	4.2	4.17	25.69	32.65	7.17	36.02
14103	07-Sep	The	93	1900	3.29	4.61	5.11	26.7	39.86	10.82	77.68
73100	Sep-44	Scp	26	533	1.65	2.61	2.24	14.68	25.33	7.78	71.48
73100	Sep-44	Scp	11	186	0.57	0.98	1.06	4.83	9.52	3.47	56.37
73100	Sep-44	Scp	23	463	1.37	NA	NA	NA	NA	NA	NA
73100	Sep-44	Scp	30	585	1.43	NA	NA	NA	NA	NA	NA
73100	Sep-44	Fes	1	9	0.03	NA	NA	NA	NA	NA	NA
73100	Sep-44	Scp	12	221	0.93	1.65	1.62	8.25	17.06	5.29	64.2
73100	Sep-44	Mor	14	260	0.99	1.21	1.39	7.79	18.56	4.48	87.51
73100	Sep-44	Fes	15	178	0.39	0.71	0.58	2.82	5.97	1.11	26
73100	Sep-44	Mor	21	373	1.14	2.05	1.96	11.78	23.39	6.64	84.4
73100	Sep-44	Soi	15	214	0.89	NA	NA	NA	NA	NA	NA
73100	Sep-44	Mor	31	598	1.89	NA	NA	NA	NA	NA	NA
73100	Sep-44	Scp	43	811	2.45	3.56	2.99	17.65	19.46	10.18	79.44
73100	Sep-44	Mor	38	755	2.07	2.62	2.59	18.26	31.82	7.22	125.1
73100	Sep-44	Scp	33	627	1.85	2.91	2.49	17.37	28.24	7.92	84
73100	Sep-44	Mor	62	1295	3.26	NA	NA	NA	NA	NA	NA
73100	Sep-44	Soi	13	183	0.58	NA	NA	NA	NA	NA	NA
73100	Sep-44	Mor	25	309	0.87	NA	NA	NA	NA	NA	NA
73100	Sep-44	Scp	9	130	0.48	NA	NA	NA	NA	NA	NA
73100	Sep-44	Mor	32	736	2.2	2.91	3.39	22.43	39.82	11.76	150.2
73100	Sep-44	Soi	35	651	2.08	3.38	2.79	20.56	31.37	10.28	102.2
73100	Sep-44	Mor	17	320	1.02	1.39	1.39	8.41	18.56	5.03	79.94
73100	Sep-44	Soi	38	716	2.03	NA	NA	NA	NA	NA	NA
73100	Sep-44	Soi	32	593	2.14	3.13	2.99	21.72	30.13	10.46	92.87
73100	Sep-44	Soi	39	687	2.37	3.32	2.85	27.94	35.29	9.8	93.86
73100	Sep-44	Fes	25	364	1.16	1.85	1.61	7.88	16.55	4.6	32.8
73100	Sep-44	Soi	11	152	0.52	NA	NA	NA	NA	NA	NA
73100	Sep-44	Fes	11	160	0.41	NA	NA	NA	NA	NA	NA
73100	Sep-44	Fes	26	440	1.24	1.52	1.5	11.12	17.69	4.36	49.51
73100	Sep-44	Fes	17	354	1.3	1.65	1.93	10.74	20.33	6.5	92.77
73100	Sep-44	Soi	40	783	2.54	3.61	2.64	23.83	34.79	10.62	107.77
73100	Sep-44	Fes	3	44	0.15	NA	NA	NA	NA	NA	NA
73100	Sep-44	Fes	16	293	0.87	1.3	1.31	7.85	14.15	4.08	51.7
73100	Sep-44	Soi	32	603	2.38	2.96	2.94	23.42	34.26	10.66	99.73
73100	Sep-44	Soi	2	18	0.08	NA	NA	NA	NA	NA	NA
73100	1-026	Scp	38	787	2.74	3.53	3.13	22.06	32.65	9.24	58.31
73100	1-026	Scp	21	439	1.39	2.13	2.15	12.26	20.69	5.37	48.7
73100	1-026	Scp	21	435	0.85	NA	NA	NA	NA	NA	NA
73100	1-026	Scp	19	402	1.12	1.94	1.47	9.55	17.03	6.84	76.2
73100	1-026	Scp	26	477	0.84	NA	NA	NA	NA	NA	NA
73100	1-026	Scp	12	254	0.53	NA	NA	NA	NA	NA	NA
73100	1-026	Soi	10	188	0.74	1.02	1.26	6.99	12.99	4.16	61.4
73100	1-026	Soi	11	220	0.82	1.25	1.53	7.14	14.45	5.27	86.4
73100	1-026	Soi	7	122	0.43	0.62	0.62	3.78	5.53	1.8	36.34
73100	1-026	Soi	9	164	0.67	1	1.1	6.29	11.28	4.05	56.48
73100	1-026	Soi	9	140	0.57	0.87	1.03	5.53	9.54	3.62	53.3
73100	1-026	Soi	10	171	0.49	NA	NA	NA	NA	NA	NA
73100	1-026	Soi	3	37	0.15	NA	NA	NA	NA	NA	NA
73100	1-026	Soi	11	223	0.56	NA	NA	NA	NA	NA	NA
73100	1-026	Soi	4	62	0.19	NA	NA	NA	NA	NA	NA
73100	1-026	Soi	10	173	0.46	NA	NA	NA	NA	NA	NA
73100	1-026	Mor	14	263	0.88	1.26	1.31	7.17	14.96	4.47	89.12
73100	1-026	Scp	15	310	1.14	2.03	1.83	9.03	19.96	5.79	32.79
73100	1-026	Fes	2	32	0.09	NA	NA	NA	NA	NA	NA
73100	1-026	Scp	25	524	1.48	2.24	1.9	11.63	21.44	6.21	35.99
73100	1-026	Mor	8	174	0.78	1.13	1.28	5.94	15.54	4.7	75.3
73100	1-026	Fes	8	132	0.43	0.62	0.63	3.59	6.23	2.04	27.63
73100	1-026	Mor	9	152	0.49	NA	NA	NA	NA	NA	NA
73100	1-026	Fes	4	85	0.34	0.51	0.61	2.36	5.67	2.3	27.78
73100	1-026	Mor	1	16	0.06	NA	NA	NA	NA	NA	NA
73100	1-026	Fes	2	32	0.08	0.14	0.18	0.48	2.01	0.97	10.04
73100	1-026	Mor	24	455	1.34	2.01	2.12	14	27.29	7.5	73.9
73100	1-026	Fes	14	335	1.05	NA	NA	NA	NA	NA	NA
73100	1-026	Mor	18	353	1.16	1.52	1.87	10.97	21.8	4.98	89.05
73100	1-026	Fes	1	20	0.04	NA	NA	NA	NA	NA	NA
73100	1-026	Mor	17	361	1.18	NA	NA	NA	NA	NA	NA
73100	1-026	Fes	4	88	0.21	0.35	0.44	1.63	4.54	1.51	12.12
73100	1-026	Mor	29	583	1.73	2.22	2.52	14.37	31.44	8.48	73.72
73100	1-026	Fes	3	35	0.1	0.14	0.18	0.75	1.86	0.55	8.45
14103	9-170	Soi	31	670	2.07	3.3	3.68	21.84	35.53	9.75	114.8
14103	9-170	Alt	6	75	0.1	NA	NA	NA	NA	NA	NA
14103	9-170	Alt	11	185	0.43	NA	NA	NA	NA	NA	NA
14103	9-170	Soi	23	400	1.2	2.13	2.05	11.85	20.05	5.97	79.3
14103	9-170	Alt	23	380	0.6	NA	NA	NA	NA	NA	NA
14103	9-170	The	52	720	2.24	NA	NA	NA	NA	NA	NA
14103	9-170	Alt	2	35	0.06	NA	NA	NA	NA	NA	NA
14103	9-170	Alt	7	110	0.15	NA	NA	NA	NA	NA	NA
14103	9-170	Alt	3	56	0.09	NA	NA	NA	NA	NA	NA
14103	9-170	The	13	250	0.72	NA	NA	NA	NA	NA	NA
14103	9-170	The	45	975	3.51	4.76	4.12	26.42	41	9.73	55.27
14103	9-170	The	50	1116	3.63	4.41	4.5	27.42	43.48	11.97	105
14103	9-170	Alt	8	110	0.26	NA	NA	NA	NA	NA	NA
14103	9-170	The	40	863	3.56	4.89	4.14	27.84	49.75	12.57	106.84
14103	9-170	Soi	18	310	0.93	NA	NA	NA	NA	NA	NA
14103	9-170	The	14	320	1.18	2.09	2.26	11.77	23.02	6.93	97.5
14103	9-170	The	21	350	1.26	2.3	2.41	12.22	24.68	6.9	72.55
14103	9-170	The	18	370	0.95	NA	NA	NA	NA	NA	NA
14103	9-170	Soi	71	1220	2.28	3.01	3.41	29.57	36.88	10.14	100.7
14103	9-170	Mor	29	520	1.17	1.93	1.8	12.52	20.89	6	85.07
14103	9-170	Alt	2	42	0.1	NA	NA	NA	NA	NA	NA
14103	9-170	Mor	9	169	0.36	0.81	0.81	2.5	8.17	2.36	65.81
14103	9-170	Soi	40	725	1.66	3.17	2.56	20.24	27.48	6.42	70.15
14103	9-170	Mor	8	165	0.35	NA	NA	NA	NA	NA	NA
14103	9-170	Soi	31	565	1.89	2.81	2.75	19.97	30.77	8.57	102.92
14103	9-170	Soi	20	360	1.02	NA	NA	NA	NA	NA	NA
14103	9-170	Mor	13	241	0.6	1.3	1.32	3.81	14.87	4.42	80.82
14103	9-170	Soi	19	320	0.91	NA	NA	NA	NA	NA	NA
14103	9-170	Mor	13	175	0.29	NA	NA	NA	NA	NA	NA
14103	9-170	Soi	8	105	0.34	NA	NA	NA	NA	NA	NA
14103	9-170	Mor	37	700	1.65	2.12	2.56	14.21	25.91	6.59	98.13
14103	9-170	Soi	24	400	0.92	NA	NA	NA	NA	NA	NA
14103	9-170	Mor	NA	NA	NA	NA	NA	NA	NA	NA	NA
14103	9-170	Mor	21	330	0.82	1.41	1.57	7.84	19.86	5.15	78.1
166336	1.011	Soi	87	1380	2.26	4.23	3.03	31.13	43.57	10.89	100.03
166336	1.011	Soi	24	440	1	1.74	1.67	9.52	20.09	5.99	83.48
166336	1.011	Soi	32	540	0.8	2.31	1.53	10.54	20.55	6.13	71.16
166336	1.011	Soi	28	500	0.57	1.64	1.26	8.19	16.53	3.99	59.64
166336	1.011	Soi	54	900	1.16	2.35	2.42	18.28	27.58	9.89	98.4
166336	1.06	Soi	99	1700	2.43	3.7	3.1	27.44	34.73	10.56	62
166336	1.06	Soi	116	2050	2.99	4.25	3.42	31.53	35.37	10.4	54.7
166336	1.06	Soi	140	2200	2.02	3.89	2.04	28.66	35.44	9.07	70.81
166336	1.06	Soi	75	1100	1.51	3.42	2.46	20.66	26.46	6.83	34.58
166336	1.06	Soi	72	1100	1.51	3.32	2.54	20.41	27.75	9.21	68.2
166336	1.124	Soi	43	700	1.75	3.51	2.74	20.77	31.79	10.4	84.7
166336	1.124	Soi	69	1250	2.23	4.1	3.14	27.78	42.14	12.2	89.79
166336	1.124	Soi	44	770	1.6	2.51	2.64	21.06	29.69	7.42	70.07
166336	1.124	Soi	129	2200	2.88	5.28	3.17	36.67	42.67	9.48	84.7
166336	1.124	Soi	50	770	1.51	1.9	2.31	18.48	27.82	8.38	81.2
166336	1.228	Soi	59	1000	1.65	2.54	2.15	18.73	27.9	9.54	67.1
166336	1.228	Soi	68	1150	2.02	3.79	2.91	24.12	36.44	11.18	98.2
166336	1.228	Soi	68	1080	1.89	3.2	2.66	24.63	31.44	10.46	66.59
166336	1.228	Soi	80	1250	1.83	3.41	2.46	21.84	33.14	9.39	79.07
166336	1.228	Soi	69	900	1.49	3.03	2.31	20.69	26.11	7.13	62.5
166336	1.303	Soi	50	880	1.56	2.55	2.26	19.09	29.56	10.31	95.41
166336	1.303	Soi	102	1770	2.46	2.84	3.23	35.2	45.43	11.97	108.76
166336	1.303	Soi	45	850	1.63	2.58	2.35	20.22	37.59	10.58	119.66
166336	1.303	Soi	35	555	1.03	1.68	1.65	11.69	22.25	6.62	71.02
166336	1.303	Soi	42	720	1.1	2.35	1.85	12.31	24.02	8.72	91.2
166336	2.055	Soi	30	520	0.92	2.1	1.77	10.04	22.11	6.12	92.5
166336	2.055	Soi	36	560	1.19	1.96	1.89	14.03	26.65	8.14	98.6
166336	2.055	Soi	51	860	1.32	3.18	2.29	19.5	31.43	9.42	76.2
166336	2.055	Soi	36	600	1.02	1.84	1.72	11.71	23.04	7.34	57.82
